# Supplementary material for: Global microRNA and protein expression in human term placenta
Source: Front Med (Lausanne). 2022 Oct 18;9:952827. doi: 10.3389/fmed.2022.952827 (PMC9622934; doi:10.3389/fmed.2022.952827)
Supplement: Supplementary Table 1 — Highly expressed 123 miRNAs in human term healthy placentas. [file Table_1.XLS]

## Sheet: Sheet0
Symbol	Synonym(s)	Entrez Gene Name	Entrez Gene	Expr Intensity/RPKM/FPKM/Counts
let-7	Gm24111,HSA-LET-7A,hsa-let-7a-1,hsa-let-7a-2,hsa-let-7a-3,hsa-let-7b,HSA-LET-7C,hsa-let-7d,hsa-let-7e,hsa-let-7f,hsa-let-7f-1,hsa-let-7f-2,hsa-let-7g,hsa-let-7i,HSA-LET-7IN,hsa-mir-98,LET-7A,LET-7A-1,let-7a/f,LET-7B,let-7c-1,let-7c-2,LET-7F-2,LET7A2,LET7A3,LET7C,LET7D,LET7E,LET7F,LET7F1,LET7G,LET7I,microRNA 3596b,microRNA 98,microRNA let-7a-1,microRNA let-7a-2,microRNA let-7a-3,microRNA let-7b,mi…	microRNA 26b	407016	15,948
mir-15	hsa-mir-15a,hsa-mir-15b,HSA-MIR-16,hsa-mir-16-1,hsa-mir-16-2,hsa-mir-195,microRNA 15a,microRNA 15b,microRNA 16,microRNA 16-1,microRNA 16-2,microRNA 195,microRNA 195a,microRNA mir-15a,miR-15b-prec,mir-16-3,MIR15A,MIR15B,MIR16,MIR16-1,MIR16-2,MIR195,Mir195a,MIRN15A,MIRN15B,MIRN16,MIRN16-1,MIRN16-2,MIRN195,miRNA15A,miRNA16-1,miRNA195,mmu-mir-15a,mmu-mir-15b,mmu-mir-16-1,mmu-mir-16-2,mmu-mir-195,mmu-…	microRNA 25	407049	15,310
mir-17	C13orf25,HSA-MIR-106,hsa-mir-106a,hsa-mir-106b,hsa-mir-17,hsa-mir-18,HSA-MIR-18A,hsa-mir-18b,hsa-mir-20,hsa-mir-20a,hsa-mir-20b,HSA-MIR-20N,hsa-mir-91,hsa-mir-93,hsa-mir-93-2,MI0000092,MI0000096,microRNA 106a,microRNA 106b,microRNA 106b-93,microRNA 17,microRNA 18,microRNA 18a,microRNA 18b,microRNA 20,microRNA 20a,microRNA 20b,microRNA 93,mir-106,miR-17-prec,miR-17a,Mir1,MIR106A,MIR106B,MIR106b-93…	microRNA 486-1	619554	14,990
mir-21	HSA-MIR-104,HSA-MIR-21,MI0000110,microRNA 21,microRNA 21a,MIR-021,Mir21a,MIRN21,miRNA21,mmu-mir-21,mmu-mir-21a,pre-mir-21,rno-mir-21	microRNA 181a-1	406954	14,184
mir-22	hsa-mir-22,microRNA 22,MIRN22,mmu-mir-22,rno-mir-22	microRNA 506	574459	13,969
mir-23	hsa-mir-23a,hsa-mir-23b,microRNA 23a,microRNA 23b,MIR23A,MIR23B,MIRN23A,MIRN23B,miRNA23A,miRNA23B,mmu-mir-23a,mmu-mir-23b,pre-miRNA miR-23,rno-mir-23a,rno-mir-23b	microRNA 30a	407033	13,900
mir-24	hsa-mir-189,HSA-MIR-24,hsa-mir-24-1,hsa-mir-24-2,MI0000485,microRNA 189,microRNA 24,microRNA 24-1,microRNA 24-2,miR-24-1-prec,MIR189,MIR24-1,MIR24-2,mir24a,Mirn189,MIRN24,MIRN24-1,MIRN24-2,miRNA24-1,miRNA24-2,Mmu-mir-189,mmu-mir-24-1,mmu-mir-24-2,Rno-mir-24,rno-mir-24-1,rno-mir-24-2	microRNA 27a	407019	13,494
mir-25	C13orf25,hsa-mir-25,HSA-MIR-92,hsa-mir-92-1,hsa-mir-92-2,hsa-mir-92a-1,hsa-mir-92a-2,hsa-mir-92b,microRNA 25,MicroRNA 92,microRNA 92-1,microRNA 92-2,microRNA 92a-1,microRNA 92a-2,microRNA 92b,miR-92-2,MIR17HG,MIR92,MIR92-1,MIR92A,MIR92A1,MIR92A2,MIR92B,MIRH1,MIRHG1,MIRN25,MIRN92,MIRN92-1,MIRN92-2,MIRN92A-1,MIRN92A-2,MIRN92B,miRNA92-1,miRNA92a,mmu-mir-25,mmu-mir-92a-1,mmu-mir-92a-2,mmu-mir-92b,rno…	microRNA 23a	407010	12,470
mir-26	HSA-MIR-26A,hsa-mir-26a-1,hsa-mir-26a-2,hsa-mir-26b,MI0000574,microRNA 26a,microRNA 26a-1,microRNA 26a-2,microRNA 26b,MIR26A,MIR26A1,MIR26A2,MIR26B,MIRN26A,MIRN26A1,MIRN26A2,MIRN26B,mmu-mir-26a-1,mmu-mir-26a-2,mmu-mir-26b,rno-mir-26a,rno-mir-26b	microRNA 99a	406892	12,188
mir-27	hsa-mir-27a,hsa-mir-27b,microRNA 27 group,microRNA 27a,microRNA 27b,MIR27A,MIR27B,MIRN27A,MIRN27B,miRNA27B,mmu-mir-27a,mmu-mir-27b,rno-mir-27a,rno-mir-27b	microRNA 127	406914	11,439
mir-29	hsa-mir-29,hsa-mir-29a,HSA-MIR-29B,hsa-mir-29b-1,hsa-mir-29b-2,hsa-mir-29b-3,hsa-mir-29c,MI0000106,microRNA 29,microRNA 29 group,microRNA 29a,microRNA 29b,microRNA 29b-1,microRNA 29b-2,microRNA 29c,microRNA mir-29b-3,microRNA mir-29c-2,miR-29 family,MIR29A,MIR29B,Mir29b-3,MIR29B1,MIR29B2,MIR29C,Mir29c-2,MIRN29,MIRN29A,MIRN29B,MIRN29B1,MIRN29B2,MIRN29C,miRNA29A,miRNA29B1,miRNA29C,mmu-mir-29a,mmu-m…	microRNA let-7i	406882	11,389
mir-30 (includes others)	hsa-miR-30,hsa-mir-30a,hsa-miR-30a-3p,hsa-mir-30b,HSA-MIR-30BN,HSA-MIR-30C,hsa-mir-30c-1,hsa-mir-30c-2,HSA-MIR-30D,hsa-mir-30e,hsa-miR-30e-5p,hsa-mir-97-6,MI0000099,microRNA 30a,microRNA 30B,microRNA 30C,microRNA 30c-1,microRNA 30c-2,microRNA 30d,microRNA 30e,miR-30d-prec,MIR30A,MIR30A3P,MIR30B,MIR30C,MIR30C1,MIR30C2,MIR30D,MIR30E,Mir97,MIRN30A,MIRN30B,Mirn30c,MIRN30C1,MIRN30C2,MIRN30D,MIRN30E,mm…	microRNA 148a	406940	11,163
mir-34	HSA-MIR-34A,HSA-MIR-34AN,hsa-mir-34b,hsa-mir-34c,microRNA 34,microRNA 34 group,MicroRNA 34a,microRNA 34ab,microRNA 34b,microRNA 34B/C,microRNA 34c,MIR-034,miR-34 family,MIR34A,MIR34ab,MIR34B,MIR34B/C,MIR34C,MIRN34A,MIRN34B,MIRN34C,miRNA34A,miRNA34B,miRNA34C,mmu-mir-34a,mmu-mir-34b,mmu-mir-34c,rno-mir-34a,rno-mir-34b,rno-mir-34c	microRNA 143	406935	11,148
mir-10	hsa-mir-100,hsa-mir-10a,HSA-MIR-10B,HSA-MIR-125A,HSA-MIR-125B,hsa-mir-125b-1,hsa-mir-125b-2,hsa-mir-99a,hsa-mir-99b,MI0000686,microRNA 100,microRNA 10A,microRNA 10b,microRNA 125,microRNA 125a,microRNA 125b,microRNA 125b-1,microRNA 125b-2,microRNA 3588,microRNA 99a,microRNA 99b,MIR MIR99A,MIR-010B,miR-125b-3p,MIR100,MIR10A,MIR10B,MIR125,MIR125A,MIR125B,MIR125B1,MIR125B2,Mir3588,MIR99A,MIR99B,MIRN1…	microRNA 423	494335	10,903
mir-101	HSA-MIR-101,hsa-mir-101-1,hsa-mir-101-2,hsa-mir-101-9,MI0000104,microRNA 101,microRNA 101-1,microRNA 101-2,microRNA 101a,microRNA 101b,miR-101a,MIR101-1,MIR101-2,Mir101b,Mirn101,MIRN101-1,MIRN101-2,Mirn101a,Mirn101b,mmu-mir-101a,mmu-mir-101b,rno-mir-101a,Rno-mir-101b	microRNA 1247	100302145	10,170
mir-103	hsa-miR-103,hsa-mir-103-1,hsa-mir-103-1-as,hsa-mir-103-2,hsa-mir-103-2-as,hsa-mir-103a-1,hsa-mir-103a-2,hsa-mir-103b-1,hsa-mir-103b-2,HSA-MIR-107,MGC17708,microRNA 103-1,microRNA 103-2,microRNA 103a-1,microRNA 103a-2,microRNA 103b-1,microRNA 103b-2,microRNA 107,MIR103-1,MIR103-1AS,MIR103-2,MIR103-2-AS,MIR103A,MIR103A1,MIR103A2,MIR103B,MIR103B1,MIR103B2,MIR107,MIRN103-1,MIRN103-1AS,MIRN103-2,MIRN1…	microRNA 654	724024	9,330
mir-126	HSA-MIR-123,hsa-mir-126,MI0000149,microRNA 123,microRNA 126,microRNA 126a,microRNA 126b,Mir123,Mir126a,Mir126b,Mir3567,MIRN123,MIRN126,miRNA126,mmu-mir-123,mmu-mir-126,mmu-mir-126a,mmu-mir-126b,rno-mir-126,rno-mir-126a,rno-mir-126b,rno-mir-3567	microRNA 424	494336	9,122
mir-127	hsa-mir-127,microRNA 127,MIRN127,miRNA127,Mmu-mir-127,rno-mir-127	microRNA 1323	100302255	9,098
mir-128	HSA-MIR-128,hsa-mir-128-1,hsa-mir-128-2,hsa-mir-128a,hsa-mir-128b,microRNA 128,microRNA 128-1,microRNA 128-2,microRNA 128a,microRNA 128b,MIR-128a,MIR128-1,MIR128-2,MIR128B,Mirn128,MIRN128-1,MIRN128-2,MIRN128A,MIRN128B,mmu-mir-128-1,mmu-mir-128-2,mmu-mir-128a,mmu-mir-128b,rno-mir-128-1,rno-mir-128-2,rno-miR-128a,rno-miR-128b	microRNA 200c	406985	9,078
mir-1301	hsa-mir-1301,microRNA 1301,MIRN1301	microRNA 151a	442893	9,075
mir-130	bta-mir-130a,cfa-mir-130a,HSA-MIR-130,hsa-mir-130a,hsa-mir-130b,hsa-mir-301,hsa-mir-301a,hsa-mir-301b,microRNA 130,microRNA 130a,microRNA 130b,microRNA 301,microRNA 301a,microRNA 301b,MIR130A,MIR130B,MIR301,MIR301A,MIR301B,Mirn130,MIRN130A,MIRN130B,MIRN301,MIRN301A,MIRN301B,miRNA130A,mml-mir-130a,Mmu-mir-130,mmu-mir-130a,mmu-mir-130b,mmu-mir-301,mmu-mir-301a,mmu-mir-301b,rno-mir-130a,rno-mir-130b…	microRNA 520c	574483	9,024
mir-132	HSA-MIR-132,hsa-mir-212,microRNA 132,microRNA 212,MIR212,MIRN132,MIRN212,miRNA132,Mmu-mir-132,mmu-mir-212,rno-mir-132,rno-mir-212	microRNA 484	619553	8,986
mir-134	HSA-MIR-134,microRNA 134,MIRN134,mmu-mir-134,rno-mir-134	microRNA 320a	407037	8,918
mir-139	hsa-mir-139,microRNA 139,MIR139-3p,MIRN139,mmu-mir-139,rno-mir-139	microRNA 493	574450	8,897
mir-140	HSA-MIR-140,microRNA 140,MIR140A,MIRN140,miRNA140,mmu-mir-140,rno-mir-140,SEDN	microRNA 191	406966	8,721
mir-142	Gm27750,hsa-mir-142,hsa-miR-142-3p,HSA-MIR-142-5P,microRNA 142,microRNA 142-3p,microRNA 142b,Mir-142-3p,mir-142a,Mir142b,MIRN142,Mirn142-3p,mmu-mir-142,mmu-mir-142a,mmu-mir-142b,rno-mir-142,Rno-mir-142-3p	microRNA 451a	574411	8,704
mir-143	hsa-mir-143,microRNA 143,MIRN143,Mmu-mir-143,rno-mir-143	microRNA 24-1	407012	8,675
mir-145	hsa-mir-145,microRNA 145,microRNA 145a,Mir145a,MIRN145,miRNA145,mmu-mir-145,mmu-mir-145a,rno-mir-145	microRNA 17	407050	8,592
mir-146	hsa-mir-146,hsa-mir-146a,HSA-MIR-146B,microRNA 146,microRNA 146a,microRNA 146B,MIR146A,MIR146B,MIRN146,MIRN146A,MIRN146B,miRNA146A,miRNA146B,mmu-mir-146,mmu-mir-146a,mmu-mir-146b,pre-miR-146b,rno-mir-146a,rno-mir-146b	microRNA 186	406962	8,483
mir-148	HSA-MIR-148,hsa-mir-148a,hsa-mir-148b,HSA-MIR-152,microRNA 148,microRNA 148A,microRNA 148b,microRNA 148b/152,microRNA 152,miR-148b and -152,MIR148A,MIR148B,MIR148b/152,MIR152,MIRN148,MIRN148A,MIRN148B,MIRN152,mmu-mir-148a,mmu-mir-148b,Mmu-mir-152,rno-mir-148a,rno-mir-148b,rno-mir-152	microRNA 184	406960	8,261
mir-149	hsa-mir-149,MicroRNA 149,MIRN149,Mmu-mir-149,rno-mir-149	microRNA 199a-2	406977	8,241
mir-150	HSA-MIR-150,microRNA 150,MIRN150,miRNA150,mmu-mir-150,rno-mir-150	microRNA 107	406896	7,955
mir-28	hsa-mir-151,hsa-mir-151a,hsa-mir-151b,hsa-mir-28,microRNA 151,microRNA 151a,microRNA 151b,microRNA 28,microRNA 28A,microRNA 28c,miR-28-A,MIR151,MIR151A,MIR151B,Mir28c,Mir3586,MIRN151,MIRN28,Mmu-mir-151,mmu-mir-28,mmu-mir-28a,mmu-mir-28c,rno-mir-151,rno-mir-28,rno-mir-3586	microRNA 145	406937	7,843
mir-181	HSA-MIR-181A,hsa-mir-181a-1,hsa-mir-181a-2,HSA-MIR-181B,hsa-mir-181b-1,hsa-mir-181b-2,hsa-mir-181c,hsa-mir-181d,hsa-mir-213,microRNA 181,microRNA 181 group,microRNA 181A,microRNA 181a-1,microRNA 181a-2,microRNA 181a/b,microRNA 181b-1,microRNA 181b-2,microRNA 181c,microRNA 181d,microRNA 213,miR-181a/b-1,miR-181b-prec,MIR181A,MIR181a/b,MIR181A1,MIR181A2,miR181ab1,MIR181B,MIR181B1,MIR181B2,MIR181C,M…	microRNA 192	406967	7,782
mir-182	hsa-mir-182,microRNA 182,MIRN182,miRNA182,mmu-mir-182,rno-mir-182	microRNA 21	406991	7,717
mir-184	EDICT,hsa-mir-184,KTCNCT,microRNA 184,MIRN184,mmu-mir-184,rno-mir-184	microRNA 126	406913	7,673
mir-185	hsa-mir-185,microRNA 185,MIRN185,mmu-mir-185,rno-mir-185	microRNA 205	406988	7,650
mir-186	hsa-mir-186,microRNA 186,MIRN186,mmu-mir-186,rno-mir-186	microRNA 3909	100500826	7,587
mir-191	Gm24083,HSA-MIR-191,microRNA 191,microRNA 3555,Mir191a,Mir191b,Mir3555,MIRN191,mmu-mir-191,rno-mir-191,rno-mir-191a,rno-mir-191b,rno-mir-3555	microRNA 483	619552	7,142
mir-192	HSA-MIR-192,HSA-MIR-215,microRNA 192,microRNA 215,MIR215,MIRN192,MIRN215,miRNA192,miRNA215,mmu-mir-192,mmu-mir-215,rno-mir-192,rno-mir-215	microRNA 372	442917	7,003
mir-193	HSA-MIR-193,hsa-mir-193a,HSA-MIR193B,microRNA 193,microRNA 193a,microRNA 193b,miR-193-prec,MIR193A,MIR193B,Mir3549,MIRN193,MIRN193A,MIRN193B,mmu-mir-193,mmu-mir-193a,mmu-mir-193b,rno-mir-193,rno-mir-193a,rno-mir-193b,rno-mir-3549	microRNA 501	574502	6,794
mir-196	hsa-mir-196,hsa-mir-196-1,hsa-mir-196-2,hsa-mir-196a-1,hsa-mir-196a-2,hsa-mir-196b,MI0000278,microRNA 196,microRNA 196-1,microRNA 196-2,microRNA 196A,microRNA 196a-2,microRNA 196A1,microRNA 196b,microRNA 196c,microRNA mir-196b-2,MIR-196-1,MIR-196-2,MIR196A,MIR196A1,MIR196A2,MIR196B,Mir196b-2,Mir196c,Mirn196,MIRN196-1,MIRN196-2,Mirn196a,MIRN196A1,MIRN196A2,MIRN196B,Mirn196c,miRNA196B,mmu-mir-196a-…	microRNA 532	693124	6,765
mir-197	hsa-mir-197,microRNA 197,MIRN197,miRNA197	microRNA 335	442904	6,617
mir-199	HSA-MIR-199A,hsa-mir-199a-1,hsa-mir-199a-2,hsa-mir-199b,MI0000280,microRNA 199,microRNA 199a-1,microRNA 199a-2,microRNA 199b,MIR-199-s,MIR199A,MIR199A1,MIR199A2,MIR199B,Mirn199,Mirn199a,MIRN199A1,MIRN199A2,MIRN199B,Mmu-mir-199,mmu-miR-199a,mmu-mir-199a-1,mmu-mir-199a-2,mmu-mir-199b,pre-miR-199a,rno-mir-199a	microRNA 22	407004	6,498
mir-8	hsa-mir-141,hsa-mir-200a,HSA-MIR-200B,hsa-mir-200c,hsa-mir-429,microRNA 141,microRNA 200 and 429,microRNA 200, a,b,c,microRNA 200a,microRNA 200b,microRNA 200c,microRNA 3548,microRNA 3575,microRNA 429,miR-200 family,miR-200b/200a/429,MIR141,MIR200,MIR200 and 429,MIR200A,MIR200B,MIR200C,Mir3548,Mir3575,MIR429,MIRN141,MIRN200A,MIRN200B,MIRN200C,MIRN429,Mmu-mir-141,mmu-mir-200a,Mmu-mir-200b,mmu-mir-2…	microRNA 410	664616	6,463
mir-203	HSA-MIR-203,hsa-mir-203a,hsa-mir-203b,hsa-mir-3545,microRNA 203,microRNA 203a,microRNA 203b,microRNA 3545,MIR203A,MIR203B,MIR3545,MIRN203,miRNA203,mmu-mir-203,rno-mir-203,rno-mir-203a,rno-mir-203b,rno-mir-3545	microRNA 432	574451	6,344
mir-204	HSA-MIR-204,hsa-mir-211,microRNA 204,microRNA 211,MIR211,MIRN204,MIRN211,miRNA204,mmu-mir-204,mmu-mir-211,RDICC,rno-mir-204,rno-mir-211	microRNA 342	442909	6,243
mir-205	hsa-mir-205,microRNA 205,MIRN205,mmu-mir-205,rno-mir-205	microRNA 584	693169	6,176
mir-214	HSA-MIR-214,hsa-mir-3120,microRNA 214,microRNA 3120,MIR3120,MIRN214,miRNA214,mmu-mir-214,rno-mir-214,rno-mir-3120	microRNA 29a	407021	6,172
mir-221	hsa-mir-221,hsa-mir-222,microRNA 221,microRNA 222,MIR222,MIRN221,MIRN222,miRNA221,miRNA222,mmu-mir-221,mmu-mir-222,rno-mir-221,rno-mir-222	microRNA 328	442901	6,125
mir-224	hsa-mir-224,microRNA 224,miR-175,MIRN224,miRNA224,mmu-mir-224,rno-mir-224	microRNA 615	693200	6,028
mir-320	hsa-mir-320,hsa-mir-320a,hsa-mir-320b-1,hsa-mir-320b-2,hsa-mir-320c-1,hsa-mir-320c-2,hsa-mir-320d-1,hsa-mir-320d-2,hsa-mir-320e,microRNA 320,microRNA 320a,microRNA 320b,microRNA 320b-1,microRNA 320b-2,microRNA 320c-1,microRNA 320c-2,microRNA 320d-1,microRNA 320d-2,microRNA 320e,MIR320A,MIR320B,MIR320B1,MIR320B2,MIR320C,MIR320C1,MIR320C2,MIR320D,MIR320D1,MIR320D2,MIR320E,MIRN320,MIRN320A,MIRN320B1…	microRNA 146a	406938	5,998
mir-324	hsa-mir-324,microRNA 324,MIRN324,mmu-mir-324,rno-mir-324	microRNA 373	442918	5,940
mir-326	hsa-mir-326,microRNA 326,MIRN326,mmu-mir-326,rno-mir-326	microRNA 197	406974	5,800
mir-328	hsa-mir-328,microRNA 328,Mir328a,MIRN328,mmu-mir-328,rno-mir-328,rno-mir-328a	microRNA 128-1	406916	5,782
mir-331	bta-mir-331,cfa-mir-331,hsa-mir-331,microRNA 331,MIRN331,mml-mir-331,mmu-mir-331,rno-mir-331,ssc-mir-331	microRNA 214	406996	5,746
mir-335	hsa-mir-335,microRNA 335,microRNA mir-335,MIRN335,miRNA335,mmu-mir-335,rno-mir-335	microRNA 331	442903	5,716
mir-337	hsa-mir-337,microRNA 337,MIRN337,mmu-mir-337,rno-mir-337	microRNA 340	442908	5,699
mir-340	hsa-mir-340,microRNA 340,microRNA mir-340-1,microRNA mir-340-2,Mir340-1,Mir340-2,MIRN340,mmu-mir-340,rno-mir-340,rno-mir-340-1,rno-mir-340-2	microRNA 766	768218	5,673
mir-342	hsa-mir-342,microRNA 342,MIRN342,mmu-mir-342,rno-mir-342	microRNA 193a	574455	5,583
mir-361	hsa-mir-361,microRNA 361,MIRN361,mmu-mir-361,rno-mir-361	microRNA 744	100126313	5,567
mir-362	hsa-mir-362,microRNA 362,MIRN362,mmu-mir-362,rno-mir-362	microRNA 1269a	100302177	5,418
mir-363	hsa-mir-363,microRNA 363,MIRN363,mmu-mir-363,rno-mir-363	microRNA 411	693121	5,385
mir-365	AC0031011,HSA-MIR-108,hsa-miR-365,hsa-miR-365*,hsa-mir-365-1,hsa-mir-365-2,hsa-mir-365a,hsa-mir-365b,MI0001432,MI0001646,microRNA 108,microRNA 365-1,microRNA 365-2,microRNA 365a,microRNA 365b,MIR365-1,MIR365-2,MIR365A,MIR365B,MIRN108,Mirn365,MIRN365-1,MIRN365-2,mmu-mir-365-1,mmu-mir-365-2,rno-mir-365,rno-mir-365-2	microRNA 221	407007	5,374
mir-370	hsa-mir-370,microRNA 370,MIRN370,mmu-mir-370,rno-mir-370	microRNA 101-1	406894	5,270
mir-290	hsa-mir-371,hsa-mir-371a,hsa-mir-371b,hsa-mir-372,microRNA 290,microRNA 290a,microRNA 291a,microRNA 291b,microRNA 292,microRNA 293,microRNA 294,microRNA 295,microRNA 295-1,microRNA 295-2,microRNA 371,microRNA 371a,microRNA 371b,microRNA 372,Mir-292a,Mir290a,Mir291a,Mir291b,Mir292,Mir293,Mir294,Mir295,Mir295-1,Mir295-2,MIR371,MIR371A,MIR371B,MIR372,Mirn290,Mirn291a,Mirn291b,Mirn292,Mirn293,Mirn294…	microRNA 142	406934	5,032
mir-373	hsa-mir-373,microRNA 373,MIRN373,miRNA373	microRNA 149	406941	5,024
mir-375	hsa-mir-375,microRNA 375,MIRN375,miRNA375,mmu-mir-375,rno-mir-375	microRNA 362	574030	4,910
mir-378	Gm25301,hsa-mir-378,hsa-mir-378a,hsa-mir-378b,hsa-mir-378d-1,hsa-mir-378d-2,hsa-mir-378e,hsa-mir-422b,MI0001443,microRNA 3557,microRNA 378,microRNA 378a,microRNA 378b,microRNA 378d-1,microRNA 378d-2,microRNA 378e,miR-378/378*,Mir3557,MIR378A,MIR378B,MIR378D1,MIR378D2,MIR378E,MIRN378,miRNA378,mmu-mir-378,mmu-mir-378a,mmu-mir-378b,mmu-miR-422b,rno-mir-3557,rno-mir-378,rno-mir-378a	microRNA 134	406924	4,829
mir-154	bta-mir-487a,cfa-mir-487a,Gm24321,hsa-mir-1185-1,hsa-mir-1185-2,hsa-mir-154,hsa-mir-300,hsa-mir-323,hsa-mir-323a,hsa-mir-323b,hsa-mir-369,hsa-mir-377,hsa-mir-381,hsa-mir-382,hsa-mir-409,hsa-mir-410,hsa-mir-453,hsa-mir-487,hsa-mir-487a,HSA-MIR-487B,hsa-mir-494,hsa-mir-496,hsa-mir-539,hsa-mir-655,hsa-mir-656,MI0001727,MI0001728,microRNA,microRNA 1185-1,microRNA 1185-2,microRNA 154,microRNA 300,micr…	microRNA 485	574436	4,738
mir-379	bta-mir-379,cfa-mir-379,hsa-mir-1197,hsa-mir-379,hsa-mir-380,hsa-mir-411,hsa-mir-758,microRNA 1197,microRNA 379,microRNA 380,microRNA 411,microRNA 758,MIR1197,MIR380,MIR380-3p,MIR411,MIR758,MIRN1197,MIRN379,MIRN380,MIRN411,MIRN758,mml-mir-379,mmu-mir-1197,mmu-mir-379,mmu-mir-380,mmu-mir-411,mmu-mir-758,rno-mir-379,rno-mir-380,rno-mir-411,rno-mir-758	microRNA 130a	407027	4,698
mir-423	hsa-mir-423,microRNA 423,MIRN423,mmu-mir-423,rno-mir-423	microRNA 675	100033819	4,680
mir-322	hsa-mir-424,microRNA 322,microRNA 424,microRNA mir-322-2,miR-424(322),Mir322-2,MIR424,Mirn322,MIRN424,miRNA424,mmu-mir-322,rno-mir-322,rno-mir-322-1,rno-mir-322-2,SA-miRNA-424	microRNA 182	406958	4,675
mir-425	hsa-mir-425,microRNA 425,MIRN425,mmu-mir-425,rno-mir-425	microRNA 361	494323	4,644
mir-432	hsa-mir-432,microRNA 432,MIRN432,mmu-mir-432	microRNA 652	724022	4,549
mir-433	hsa-mir-433,microRNA 433,MIRN433,miRNA433,mmu-mir-433,rno-mir-433	microRNA 196b	442920	4,532
mir-450	hsa-mir-450,hsa-mir-450-1,hsa-mir-450-2,hsa-mir-450a-1,hsa-mir-450a-2,hsa-mir-450b,microRNA 450,microRNA 450-1,microRNA 450-2,microRNA 450a-1,microRNA 450a-2,microRNA 450b,microRNA mir-450b-1,microRNA mir-450b-2,Mir450-1,Mir450-2,MIR450A,MIR450A1,MIR450A2,MIR450B,Mir450b-1,Mir450b-2,MIRN450,MIRN450-1,MIRN450-2,Mirn450a,MIRN450A-1,MIRN450A-2,MIRN450B,mmu-mir-450a-1,mmu-mir-450a-2,mmu-mir-450b,rno-…	microRNA 7704	102465802	4,519
mir-451	hsa-mir-451,hsa-mir-451a,hsa-mir-451b,microRNA 451,microRNA 451a,microRNA 451b,MIR451A,MIR451B,MIRN451,mmu-mir-451,mmu-mir-451a,mmu-mir-451b,pre-miR-451,rno-mir-451	microRNA 664a	100302234	4,477
MIR4661	hsa-mir-4661,microRNA 4661	microRNA 139	406931	4,474
mir-483	hsa-mir-483,microRNA 483,MIRN483,mmu-mir-483,rno-mir-483	microRNA 378a	494327	4,448
mir-484	hsa-mir-484,microRNA 484,MIRN484,mmu-mir-484,rno-mir-484	microRNA 203a	406986	4,389
mir-485	hsa-mir-485,microRNA 485,MIRN485,mmu-mir-485,rno-mir-485	microRNA 7706	102465803	4,325
mir-486	hsa-mir-486,hsa-mir-486-1,hsa-mir-486-2,microRNA 3107,microRNA 486,microRNA 486-1,microRNA 486-2,mir-486a,mir-486b,Mir3107,MIR486-1,MIR486-2,MIRN486,mmu-mir-3107,mmu-mir-486,mmu-mir-486a,mmu-mir-486b,rno-mir-486	microRNA 1301	100302246	4,196
mir-493	hsa-mir-493,microRNA 493,MIRN493,mmu-mir-493,rno-mir-493	microRNA 874	100126343	4,013
mir-329	hsa-mir-329-1,hsa-mir-329-2,hsa-mir-495,hsa-mir-543,MI0001736,MI0001737,microRNA 329,microRNA 329-1,microRNA 329-2,microRNA 495,microRNA 543,MIR329-1,MIR329-2,MIR495,MIR543,Mirn329,MIRN329-1,MIRN329-2,MIRN495,MIRN543,mmu-mir-329,mmu-mir-495,mmu-mir-543,rno-mir-329,rno-mir-495,rno-mir-543	microRNA 15a	406971	3,915
mir-498	hsa-mir-498,microRNA 498,MIRN498	microRNA 132	406921	3,889
mir-500	hsa-mir-500,hsa-mir-500a,hsa-mir-500b,hsa-mir-501,hsa-mir-502,microRNA 500,microRNA 500a,microRNA 500b,microRNA 501,microRNA 502,MIR500A,MIR500B,MIR501,MIR502,MIRN500,MIRN501,MIRN502,mmu-mir-500,mmu-mir-501,rno-mir-500,rno-mir-501	microRNA 495	100126335	3,875
mir-503	hsa-mir-503,microRNA 503,microRNA mir-503-2,Mir503-2,MIRN503,mmu-mir-503,rno-mir-503,rno-mir-503-1,rno-mir-503-2	microRNA 574	693159	3,842
mir-506	hsa-mir-506,hsa-mir-507,hsa-mir-508,hsa-mir-509,hsa-mir-509-1,hsa-mir-509-2,hsa-mir-509-3,hsa-mir-510,hsa-mir-511,hsa-mir-511-1,hsa-mir-511-2,hsa-mir-512-1,hsa-mir-512-2,hsa-mir-513-1,hsa-mir-513-2,hsa-mir-513a-1,hsa-mir-513a-2,hsa-mir-513b,hsa-mir-513c,hsa-mir-514-1,hsa-mir-514-2,hsa-mir-514-3,hsa-mir-514a-1,hsa-mir-514a-2,hsa-mir-514a-3,hsa-mir-514b,MI0003128,MI0012586,microRNA 3585,microRNA 44…	microRNA 365a	100126355	3,815
mir-515	hsa-mir-1283-1,hsa-mir-1283-2,hsa-mir-515-1,hsa-mir-515-2,hsa-mir-516-1,hsa-mir-516-2,hsa-mir-516-3,hsa-mir-516-4,hsa-mir-516a-1,hsa-mir-516a-2,hsa-mir-516b-1,hsa-mir-516b-2,hsa-mir-517a,hsa-mir-517a-2,hsa-mir-517b,hsa-mir-517c,hsa-mir-518a-1,hsa-mir-518a-2,hsa-mir-518b,hsa-mir-518c,hsa-mir-518d,hsa-mir-518e,hsa-mir-518f,hsa-mir-519a-1,hsa-mir-519a-2,hsa-mir-519b,hsa-mir-519c,hsa-mir-519d,hsa-mir…	microRNA 450b	554214	3,783
mir-188	hsa-mir-188,hsa-mir-532,hsa-mir-660,microRNA 188,microRNA 532,microRNA 660,MIR532,MIR660,MIRN188,MIRN532,MIRN660,mmu-mir-188,mmu-mir-532,rno-mir-188,rno-mir-532	microRNA 363	574031	3,731
MIR548O	hsa-mir-548o,microRNA 548o,MIRN548O	microRNA 548o	100313829	3,569
mir-574	hsa-mir-574,microRNA 574,MIR574-3p,MIRN574,mmu-mir-574	microRNA 324	442898	3,512
mir-584	hsa-mir-584,microRNA 584,MIRN584	microRNA 769	768217	3,498
mir-615	hsa-mir-615,microRNA 615,MIRN615,mmu-mir-615,rno-mir-615	microRNA 150	406942	3,436
mir-629	hsa-mir-629,microRNA 629,MIRN629	microRNA 326	442900	3,173
mir-652	hsa-mir-652,microRNA 652,MIRN652,miRX,mmu-mir-652,rno-mir-652	microRNA 3918	100500851	3,140
mir-654	hsa-mir-654,microRNA 654,MIRN654,mmu-mir-654	microRNA 503	574506	3,084
mir-664	hsa-mir-644b,hsa-mir-664,hsa-mir-664a,hsa-mir-664b,microRNA 664,microRNA 664-1,microRNA 664-2,microRNA 664a,microRNA 664b,MIR644B,Mir664-1,Mir664-2,MIR664A,MIR664B,MIRN664,Mirn664-1,Mirn664-2,mmu-mir-664,rno-mir-664-1,rno-mir-664-2	microRNA 375	494324	3,041
mir-671	hsa-mir-671,microRNA 671,MIRN671,mmu-mir-671,rno-mir-671	microRNA 204	406987	2,952
mir-675	hsa-mir-675,hsa-mir-675b,MI0003833,microRNA 675,MIRN675,mmu-mir-675,rno-mir-675	microRNA 1226	100302232	2,857
mir-744	hsa-mir-744,MI0005208,microRNA 744,MIRN744,mmu-mir-744	microRNA 140	406932	2,857
mir-766	hsa-mir-766,microRNA 766,MIRN766	microRNA 3614	100500827	2,798
mir-767	hsa-mir-767,microRNA 767,MIRN767,mmu-mir-767	microRNA 4661	100616245	2,704
mir-769	hsa-mir-769,microRNA 769,MIRN769	microRNA 337	442905	2,681
mir-874	hsa-mir-874,microRNA 874,MIRN874,mmu-mir-874,rno-mir-874	microRNA 1307	100302174	2,610
mir-937	hsa-mir-937,microRNA 937,MIRN937	microRNA 433	574034	2,549
mir-1226	hsa-mir-1226,microRNA 1226,MIRN1226	microRNA 1271	100302203	2,517
mir-1247	hsa-mir-1247,microRNA 1247,MIRN1247,mmu-mir-1247,rno-mir-1247	microRNA 185	406961	2,512
mir-1269	hsa-mir-1269,hsa-mir-1269a,microRNA 1269a,MIR1269A,MIRN1269	microRNA 370	442915	2,437
mir-1271	hsa-mir-1271,microRNA 1271,MIRN1271	microRNA 5010	100847046	2,354
mir-1275	hsa-mir-1275,microRNA 1275,MIRN1275	microRNA 425	494337	2,263
mir-1307	hsa-mir-1307,microRNA 1307,MIRN1307	microRNA 3940	100500888	2,200
mir-1323	hsa-mir-1323,microRNA 1323,MIRN1323	microRNA 1910	100302261	2,096
mir-1910	hsa-mir-1910,microRNA 1910,MIRN1910	microRNA 671	768213	2,040
MIR2277	hsa-mir-2277,microRNA 2277	microRNA 767	768215	1,987
MIR3614	hsa-mir-3614,microRNA 3614	microRNA 2277	100313887	1,830
MIR3909	hsa-mir-3909,microRNA 3909	microRNA 34a	407040	1,756
MIR3918	hsa-mir-3918,microRNA 3918	microRNA 629	693214	1,698
mir-3940	hsa-mir-3940,microRNA 3940	microRNA 937	100126338	1,618
MIR5010	hsa-mir-5010,microRNA 5010	microRNA 498	574460	1,511
MIR7704	hsa-mir-7704,microRNA 7704	microRNA 1275	100302123	1,459
MIR7706	hsa-mir-7706,microRNA 7706	microRNA 224	407009	1,422
