# Supplementary material for: Global microRNA and protein expression in human term placenta
Source: Front Med (Lausanne). 2022 Oct 18;9:952827. doi: 10.3389/fmed.2022.952827 (PMC9622934; doi:10.3389/fmed.2022.952827)
Supplement: Supplementary Table 2 — Highly expressed 346 proteins in human term healthy placentas. [file Table_2.XLS]

## Sheet: Sheet0
Symbol	Entrez Gene Name	Entrez Gene	Location	Type(s)	Expr Intensity/RPKM/FPKM/Counts
SMAGP	small cell adhesion glycoprotein	57228	Cytoplasm	other	2,168
ARSA	arylsulfatase A	410	Cytoplasm	enzyme	2,166
COX17	cytochrome c oxidase copper chaperone COX17	10063	Cytoplasm	enzyme	1,976
DBI	diazepam binding inhibitor, acyl-CoA binding protein	1622	Cytoplasm	other	1,955
PEX19	peroxisomal biogenesis factor 19	5824	Cytoplasm	other	1,947
GAP43	growth associated protein 43	2596	Plasma Membrane	other	1,910
RNASET2	ribonuclease T2	8635	Cytoplasm	enzyme	1,846
GGH	gamma-glutamyl hydrolase	8836	Cytoplasm	peptidase	1,799
LRPAP1	LDL receptor related protein associated protein 1	4043	Plasma Membrane	other	1,773
LZTFL1	leucine zipper transcription factor like 1	54585	Cytoplasm	other	1,760
ANP32E	acidic nuclear phosphoprotein 32 family member E	81611	Nucleus	other	1,758
CD36	CD36 molecule	948	Plasma Membrane	transmembrane receptor	1,741
MRRF	mitochondrial ribosome recycling factor	92399	Cytoplasm	other	1,735
ANP32A	acidic nuclear phosphoprotein 32 family member A	8125	Other	other	1,732
CD209	CD209 molecule	30835	Plasma Membrane	other	1,725
CCDC58	coiled-coil domain containing 58	131076	Cytoplasm	other	1,723
TXNDC9	thioredoxin domain containing 9	10190	Cytoplasm	other	1,718
CTSC	cathepsin C	1075	Cytoplasm	peptidase	1,711
CKAP4	cytoskeleton associated protein 4	10970	Cytoplasm	other	1,701
THOC7	THO complex 7	80145	Nucleus	other	1,699
NUCB2	nucleobindin 2	4925	Nucleus	other	1,699
TXLNA	taxilin alpha	200081	Extracellular Space	cytokine	1,688
HEXB	hexosaminidase subunit beta	3074	Cytoplasm	enzyme	1,678
ARPP19	cAMP regulated phosphoprotein 19	10776	Cytoplasm	transporter	1,675
DPP4	dipeptidyl peptidase 4	1803	Plasma Membrane	peptidase	1,675
ASAH1	N-acylsphingosine amidohydrolase 1	427	Cytoplasm	enzyme	1,672
CCDC90B	coiled-coil domain containing 90B	60492	Cytoplasm	other	1,671
NAGA	alpha-N-acetylgalactosaminidase	4668	Cytoplasm	enzyme	1,669
HMGB2	high mobility group box 2	3148	Nucleus	transcription regulator	1,665
ATP6AP1	ATPase H+ transporting accessory protein 1	537	Cytoplasm	transporter	1,650
GATC	glutamyl-tRNA amidotransferase subunit C	283459	Nucleus	enzyme	1,650
VPS28	VPS28 subunit of ESCRT-I	51160	Cytoplasm	transporter	1,647
GAA	glucosidase alpha, acid	2548	Cytoplasm	enzyme	1,644
MYL12B	myosin light chain 12B	103910	Cytoplasm	other	1,641
RFC4	replication factor C subunit 4	5984	Nucleus	other	1,636
RCN2	reticulocalbin 2	5955	Cytoplasm	other	1,628
GOSR1	golgi SNAP receptor complex member 1	9527	Cytoplasm	transporter	1,627
CNPY2	canopy FGF signaling regulator 2	10330	Plasma Membrane	other	1,626
NUCB1	nucleobindin 1	4924	Cytoplasm	other	1,625
MANBA	mannosidase beta	4126	Cytoplasm	enzyme	1,622
RGS10	regulator of G protein signaling 10	6001	Cytoplasm	enzyme	1,618
MANF	mesencephalic astrocyte derived neurotrophic factor	7873	Extracellular Space	other	1,617
GID8	GID complex subunit 8 homolog	54994	Nucleus	other	1,610
COX5A	cytochrome c oxidase subunit 5A	9377	Cytoplasm	enzyme	1,609
HAUS1	HAUS augmin like complex subunit 1	115106	Nucleus	other	1,602
CD274	CD274 molecule	29126	Plasma Membrane	enzyme	1,601
MAN2B1	mannosidase alpha class 2B member 1	4125	Cytoplasm	enzyme	1,596
SNF8	SNF8 subunit of ESCRT-II	11267	Cytoplasm	enzyme	1,595
SMARCE1	SWI/SNF related, matrix associated, actin dependent regulator of chromatin, subfamily e, member 1	6605	Nucleus	transcription regulator	1,595
ERC1	ELKS/RAB6-interacting/CAST family member 1	23085	Cytoplasm	other	1,593
CD276	CD276 molecule	80381	Plasma Membrane	other	1,592
MRPL12	mitochondrial ribosomal protein L12	6182	Cytoplasm	other	1,590
DCTN2	dynactin subunit 2	10540	Cytoplasm	other	1,590
COQ9	coenzyme Q9	57017	Cytoplasm	other	1,588
PSME1	proteasome activator subunit 1	5720	Cytoplasm	other	1,587
PFDN5	prefoldin subunit 5	5204	Nucleus	transcription regulator	1,587
LGALS3BP	galectin 3 binding protein	3959	Plasma Membrane	transmembrane receptor	1,586
POLE3	DNA polymerase epsilon 3, accessory subunit	54107	Nucleus	enzyme	1,585
UQCC2	ubiquinol-cytochrome c reductase complex assembly factor 2	84300	Cytoplasm	other	1,577
KRT13	keratin 13	3860	Cytoplasm	other	1,573
CDKN2AIPNL	CDKN2A interacting protein N-terminal like	91368	Other	other	1,567
SAP30BP	SAP30 binding protein	29115	Nucleus	transcription regulator	1,567
RPLP2	ribosomal protein lateral stalk subunit P2	6181	Cytoplasm	other	1,567
CCDC186	coiled-coil domain containing 186	55088	Cytoplasm	other	1,561
DNAJC5	DnaJ heat shock protein family (Hsp40) member C5	80331	Plasma Membrane	other	1,560
URI1	URI1 prefoldin like chaperone	8725	Nucleus	transcription regulator	1,558
WTAP	WT1 associated protein	9589	Nucleus	other	1,550
GRPEL1	GrpE like 1, mitochondrial	80273	Cytoplasm	other	1,550
ARFIP1	ADP ribosylation factor interacting protein 1	27236	Cytoplasm	other	1,548
OPTN	optineurin	10133	Cytoplasm	other	1,544
P4HB	prolyl 4-hydroxylase subunit beta	5034	Cytoplasm	enzyme	1,543
BAG2	BAG cochaperone 2	9532	Cytoplasm	other	1,539
RABEP1	rabaptin, RAB GTPase binding effector protein 1	9135	Cytoplasm	transporter	1,538
ADAM17	ADAM metallopeptidase domain 17	6868	Plasma Membrane	peptidase	1,532
KRT19	keratin 19	3880	Cytoplasm	other	1,529
NDUFV3	NADH:ubiquinone oxidoreductase subunit V3	4731	Cytoplasm	enzyme	1,528
VIM	vimentin	7431	Cytoplasm	other	1,527
TPT1	tumor protein, translationally-controlled 1	7178	Cytoplasm	other	1,526
PRKRIP1	PRKR interacting protein 1	79706	Nucleus	other	1,522
SPTAN1	spectrin alpha, non-erythrocytic 1	6709	Plasma Membrane	other	1,517
VTI1A	vesicle transport through interaction with t-SNAREs 1A	143187	Plasma Membrane	transporter	1,517
VBP1	VHL binding protein 1	7411	Cytoplasm	other	1,516
TPR	translocated promoter region, nuclear basket protein	7175	Nucleus	other	1,514
NFYB	nuclear transcription factor Y subunit beta	4801	Nucleus	transcription regulator	1,514
EEA1	early endosome antigen 1	8411	Cytoplasm	other	1,513
TFAM	transcription factor A, mitochondrial	7019	Cytoplasm	transcription regulator	1,513
GCC1	GRIP and coiled-coil domain containing 1	79571	Cytoplasm	other	1,509
NT5C3A	5'-nucleotidase, cytosolic IIIA	51251	Cytoplasm	phosphatase	1,506
PAG1	phosphoprotein membrane anchor with glycosphingolipid microdomains 1	55824	Plasma Membrane	other	1,505
STIP1	stress induced phosphoprotein 1	10963	Cytoplasm	other	1,502
CLTA	clathrin light chain A	1211	Plasma Membrane	other	1,501
TIMM8B	translocase of inner mitochondrial membrane 8 homolog B	26521	Cytoplasm	transporter	1,497
FNBP1	formin binding protein 1	23048	Nucleus	enzyme	1,495
PGRMC1	progesterone receptor membrane component 1	10857	Plasma Membrane	transmembrane receptor	1,495
LEO1	LEO1 homolog, Paf1/RNA polymerase II complex component	123169	Nucleus	other	1,494
TMEM9	transmembrane protein 9	252839	Cytoplasm	other	1,494
TMX4	thioredoxin related transmembrane protein 4	56255	Cytoplasm	enzyme	1,491
CHMP4A	charged multivesicular body protein 4A	29082	Cytoplasm	other	1,488
NES	nestin	10763	Extracellular Space	other	1,485
ST13	ST13 Hsp70 interacting protein	6767	Cytoplasm	other	1,484
RNF20	ring finger protein 20	56254	Nucleus	enzyme	1,482
FAM114A2	family with sequence similarity 114 member A2	10827	Other	other	1,480
HMOX2	heme oxygenase 2	3163	Cytoplasm	enzyme	1,480
CDR2L	cerebellar degeneration related protein 2 like	30850	Other	other	1,474
TMCC3	transmembrane and coiled-coil domain family 3	57458	Cytoplasm	other	1,470
PBDC1	polysaccharide biosynthesis domain containing 1	51260	Other	other	1,464
MED28	mediator complex subunit 28	80306	Nucleus	other	1,460
PTPRJ	protein tyrosine phosphatase receptor type J	5795	Plasma Membrane	phosphatase	1,458
CRTAP	cartilage associated protein	10491	Extracellular Space	other	1,458
CD163	CD163 molecule	9332	Plasma Membrane	transmembrane receptor	1,448
MRPL1	mitochondrial ribosomal protein L1	65008	Cytoplasm	other	1,448
PLAC9	placenta associated 9	219348	Other	other	1,448
CSF2RA	colony stimulating factor 2 receptor subunit alpha	1438	Plasma Membrane	transmembrane receptor	1,447
VAMP5	vesicle associated membrane protein 5	10791	Plasma Membrane	transporter	1,444
UACA	uveal autoantigen with coiled-coil domains and ankyrin repeats	55075	Cytoplasm	other	1,443
OTUD6B	OTU deubiquitinase 6B	51633	Other	other	1,443
RILPL1	Rab interacting lysosomal protein like 1	353116	Cytoplasm	other	1,443
TPPP	tubulin polymerization promoting protein	11076	Cytoplasm	enzyme	1,442
SPECC1L	sperm antigen with calponin homology and coiled-coil domains 1 like	23384	Extracellular Space	other	1,440
MZT1	mitotic spindle organizing protein 1	440145	Cytoplasm	other	1,440
TPPP3	tubulin polymerization promoting protein family member 3	51673	Cytoplasm	other	1,439
GOLGA4	golgin A4	2803	Cytoplasm	other	1,437
GSKIP	GSK3B interacting protein	51527	Nucleus	other	1,436
TMF1	TATA element modulatory factor 1	7110	Cytoplasm	transcription regulator	1,434
MSX2	msh homeobox 2	4488	Nucleus	transcription regulator	1,433
PLCH1	phospholipase C eta 1	23007	Cytoplasm	enzyme	1,431
SF3A3	splicing factor 3a subunit 3	10946	Nucleus	other	1,431
PAF1	PAF1 homolog, Paf1/RNA polymerase II complex component	54623	Nucleus	other	1,430
TMOD3	tropomodulin 3	29766	Cytoplasm	other	1,430
BRI3BP	BRI3 binding protein	140707	Extracellular Space	other	1,425
RTRAF	RNA transcription, translation and transport factor	51637	Nucleus	other	1,425
KRT18	keratin 18	3875	Cytoplasm	other	1,424
CCDC102A	coiled-coil domain containing 102A	92922	Other	other	1,422
GOLGA1	golgin A1	2800	Cytoplasm	other	1,421
LIN7C	lin-7 homolog C, crumbs cell polarity complex component	55327	Cytoplasm	other	1,420
ATP1B1	ATPase Na+/K+ transporting subunit beta 1	481	Plasma Membrane	transporter	1,417
GLRX5	glutaredoxin 5	51218	Cytoplasm	other	1,416
ATP6V1G1	ATPase H+ transporting V1 subunit G1	9550	Cytoplasm	transporter	1,415
SPAG7	sperm associated antigen 7	9552	Nucleus	other	1,413
S100A11	S100 calcium binding protein A11	6282	Cytoplasm	other	1,413
APOO	apolipoprotein O	79135	Extracellular Space	other	1,411
HMG20A	high mobility group 20A	10363	Nucleus	transcription regulator	1,410
YWHAQ	tyrosine 3-monooxygenase/tryptophan 5-monooxygenase activation protein theta	10971	Cytoplasm	other	1,409
COPS4	COP9 signalosome subunit 4	51138	Cytoplasm	peptidase	1,409
PCYT1A	phosphate cytidylyltransferase 1, choline, alpha	5130	Cytoplasm	enzyme	1,407
YWHAB	tyrosine 3-monooxygenase/tryptophan 5-monooxygenase activation protein beta	7529	Cytoplasm	other	1,406
STOM	stomatin	2040	Plasma Membrane	other	1,401
MCUR1	mitochondrial calcium uniporter regulator 1	63933	Cytoplasm	other	1,401
CHP1	calcineurin like EF-hand protein 1	11261	Cytoplasm	other	1,400
NIN	ninein	51199	Cytoplasm	other	1,398
COMMD9	COMM domain containing 9	29099	Cytoplasm	other	1,398
GSTA3	glutathione S-transferase alpha 3	2940	Cytoplasm	enzyme	1,396
NFU1	NFU1 iron-sulfur cluster scaffold	27247	Cytoplasm	other	1,396
WARS2	tryptophanyl tRNA synthetase 2, mitochondrial	10352	Cytoplasm	enzyme	1,395
EIF1AD	eukaryotic translation initiation factor 1A domain containing	84285	Nucleus	other	1,395
EEF1B2	eukaryotic translation elongation factor 1 beta 2	1933	Cytoplasm	translation regulator	1,393
THOC1	THO complex 1	9984	Nucleus	transcription regulator	1,390
SNAP23	synaptosome associated protein 23	8773	Plasma Membrane	transporter	1,386
PPP2R1A	protein phosphatase 2 scaffold subunit Aalpha	5518	Cytoplasm	phosphatase	1,384
NDUFS3	NADH:ubiquinone oxidoreductase core subunit S3	4722	Cytoplasm	enzyme	1,384
SNX1	sorting nexin 1	6642	Cytoplasm	transporter	1,382
LRRC1	leucine rich repeat containing 1	55227	Cytoplasm	other	1,381
MIA3	MIA SH3 domain ER export factor 3	375056	Cytoplasm	other	1,380
TOMM20	translocase of outer mitochondrial membrane 20	9804	Cytoplasm	transporter	1,378
TOM1	target of myb1 membrane trafficking protein	10043	Cytoplasm	transporter	1,378
PYCARD	PYD and CARD domain containing	29108	Cytoplasm	transcription regulator	1,377
ERVFRD-1	endogenous retrovirus group FRD member 1, envelope	405754	Other	other	1,377
CHMP4B	charged multivesicular body protein 4B	128866	Cytoplasm	other	1,377
RANGAP1	Ran GTPase activating protein 1	5905	Nucleus	other	1,377
PDE4DIP	phosphodiesterase 4D interacting protein	9659	Cytoplasm	enzyme	1,376
RAI14	retinoic acid induced 14	26064	Nucleus	transcription regulator	1,375
SYNJ2BP	synaptojanin 2 binding protein	55333	Cytoplasm	other	1,375
ERGIC3	ERGIC and golgi 3	51614	Cytoplasm	other	1,372
SPTBN1	spectrin beta, non-erythrocytic 1	6711	Plasma Membrane	other	1,372
NPL	N-acetylneuraminate pyruvate lyase	80896	Cytoplasm	enzyme	1,371
CHRAC1	chromatin accessibility complex subunit 1	54108	Nucleus	enzyme	1,371
SGTA	small glutamine rich tetratricopeptide repeat containing alpha	6449	Cytoplasm	other	1,370
STX12	syntaxin 12	23673	Cytoplasm	other	1,370
UBXN7	UBX domain protein 7	26043	Nucleus	other	1,370
PDGFRB	platelet derived growth factor receptor beta	5159	Plasma Membrane	kinase	1,367
MANBAL	mannosidase beta like	63905	Other	other	1,366
GCC2	GRIP and coiled-coil domain containing 2	9648	Cytoplasm	other	1,366
HSPH1	heat shock protein family H (Hsp110) member 1	10808	Cytoplasm	other	1,363
KIAA0319L	KIAA0319 like	79932	Cytoplasm	other	1,363
SKP1	S-phase kinase associated protein 1	6500	Nucleus	transcription regulator	1,360
ISCA2	iron-sulfur cluster assembly 2	122961	Cytoplasm	other	1,359
IWS1	interacts with SUPT6H, CTD assembly factor 1	55677	Nucleus	enzyme	1,358
TMEM9B	TMEM9 domain family member B	56674	Other	other	1,356
GOLGA5	golgin A5	9950	Cytoplasm	kinase	1,356
HSPD1	heat shock protein family D (Hsp60) member 1	3329	Cytoplasm	enzyme	1,355
ARFIP2	ADP ribosylation factor interacting protein 2	23647	Cytoplasm	other	1,355
TRIP11	thyroid hormone receptor interactor 11	9321	Cytoplasm	transcription regulator	1,355
FAM3C	FAM3 metabolism regulating signaling molecule C	10447	Extracellular Space	cytokine	1,353
BZW1	basic leucine zipper and W2 domains 1	9689	Cytoplasm	translation regulator	1,353
COX4I1	cytochrome c oxidase subunit 4I1	1327	Cytoplasm	enzyme	1,352
RPA3	replication protein A3	6119	Nucleus	other	1,352
TSNAX	translin associated factor X	7257	Nucleus	other	1,350
FIP1L1	factor interacting with PAPOLA and CPSF1	81608	Nucleus	other	1,348
UTRN	utrophin	7402	Plasma Membrane	transmembrane receptor	1,347
CTNNA1	catenin alpha 1	1495	Plasma Membrane	other	1,347
APOL2	apolipoprotein L2	23780	Cytoplasm	other	1,345
LRRC59	leucine rich repeat containing 59	55379	Cytoplasm	other	1,345
PSME3	proteasome activator subunit 3	10197	Cytoplasm	peptidase	1,343
CCDC50	coiled-coil domain containing 50	152137	Cytoplasm	other	1,342
RETREG2	reticulophagy regulator family member 2	79137	Other	other	1,342
DLGAP4	DLG associated protein 4	22839	Plasma Membrane	other	1,342
EIF4EBP2	eukaryotic translation initiation factor 4E binding protein 2	1979	Cytoplasm	translation regulator	1,341
NDUFA5	NADH:ubiquinone oxidoreductase subunit A5	4698	Cytoplasm	enzyme	1,340
COPS7B	COP9 signalosome subunit 7B	64708	Cytoplasm	other	1,337
FNBP1L	formin binding protein 1 like	54874	Cytoplasm	other	1,337
ATP6V1D	ATPase H+ transporting V1 subunit D	51382	Cytoplasm	transporter	1,334
TMED1	transmembrane p24 trafficking protein 1	11018	Extracellular Space	transporter	1,333
TMX1	thioredoxin related transmembrane protein 1	81542	Cytoplasm	enzyme	1,332
DAP	death associated protein	1611	Cytoplasm	transcription regulator	1,331
GNG2	G protein subunit gamma 2	54331	Plasma Membrane	enzyme	1,329
DSN1	DSN1 component of MIS12 kinetochore complex	79980	Nucleus	other	1,329
GTF2F2	general transcription factor IIF subunit 2	2963	Nucleus	transcription regulator	1,328
FYCO1	FYVE and coiled-coil domain autophagy adaptor 1	79443	Cytoplasm	other	1,327
BCL2L1	BCL2 like 1	598	Cytoplasm	other	1,326
NDUFA11	NADH:ubiquinone oxidoreductase subunit A11	126328	Cytoplasm	enzyme	1,326
ACTN4	actinin alpha 4	81	Cytoplasm	transcription regulator	1,325
CCDC69	coiled-coil domain containing 69	26112	Other	other	1,321
ANXA5	annexin A5	308	Plasma Membrane	transporter	1,320
MTPN	myotrophin	136319	Nucleus	transcription regulator	1,320
MRPS22	mitochondrial ribosomal protein S22	56945	Cytoplasm	other	1,316
UBQLN4	ubiquilin 4	56893	Cytoplasm	other	1,316
EDEM3	ER degradation enhancing alpha-mannosidase like protein 3	80267	Cytoplasm	enzyme	1,314
SNAP29	synaptosome associated protein 29	9342	Cytoplasm	other	1,313
SNX5	sorting nexin 5	27131	Cytoplasm	transporter	1,311
TUFT1	tuftelin 1	7286	Cytoplasm	other	1,308
CDK5RAP3	CDK5 regulatory subunit associated protein 3	80279	Nucleus	other	1,304
MIA2	MIA SH3 domain ER export factor 2	4253	Cytoplasm	other	1,300
SNAPIN	SNAP associated protein	23557	Plasma Membrane	other	1,299
HOOK1	hook microtubule tethering protein 1	51361	Cytoplasm	other	1,299
SYNE2	spectrin repeat containing nuclear envelope protein 2	23224	Nucleus	other	1,296
SNX2	sorting nexin 2	6643	Cytoplasm	transporter	1,295
UQCRB	ubiquinol-cytochrome c reductase binding protein	7381	Cytoplasm	enzyme	1,292
STX17	syntaxin 17	55014	Plasma Membrane	transporter	1,291
CSF1R	colony stimulating factor 1 receptor	1436	Plasma Membrane	kinase	1,290
SMIM13	small integral membrane protein 13	221710	Other	other	1,288
CD109	CD109 molecule	135228	Plasma Membrane	other	1,288
MACF1	microtubule actin crosslinking factor 1	23499	Cytoplasm	enzyme	1,283
UBQLN1	ubiquilin 1	29979	Cytoplasm	other	1,283
TBCA	tubulin folding cofactor A	6902	Cytoplasm	other	1,283
COG3	component of oligomeric golgi complex 3	83548	Cytoplasm	other	1,282
SIL1	SIL1 nucleotide exchange factor	64374	Cytoplasm	transporter	1,280
EIF3K	eukaryotic translation initiation factor 3 subunit K	27335	Cytoplasm	translation regulator	1,276
ATP6V1F	ATPase H+ transporting V1 subunit F	9296	Cytoplasm	enzyme	1,275
PEX5	peroxisomal biogenesis factor 5	5830	Cytoplasm	other	1,275
CUX1	cut like homeobox 1	1523	Nucleus	transcription regulator	1,274
MTIF3	mitochondrial translational initiation factor 3	219402	Cytoplasm	translation regulator	1,274
MRPS6	mitochondrial ribosomal protein S6	64968	Cytoplasm	other	1,265
OSTF1	osteoclast stimulating factor 1	26578	Nucleus	transcription regulator	1,262
TOMM70	translocase of outer mitochondrial membrane 70	9868	Cytoplasm	transporter	1,261
VAMP3	vesicle associated membrane protein 3	9341	Plasma Membrane	other	1,260
NDUFC1	NADH:ubiquinone oxidoreductase subunit C1	4717	Cytoplasm	enzyme	1,259
SYNE3	spectrin repeat containing nuclear envelope family member 3	161176	Nucleus	other	1,257
MTFR1L	mitochondrial fission regulator 1 like	56181	Other	other	1,251
SCP2	sterol carrier protein 2	6342	Cytoplasm	transporter	1,251
SRP54	signal recognition particle 54	6729	Cytoplasm	other	1,249
UCHL5	ubiquitin C-terminal hydrolase L5	51377	Cytoplasm	peptidase	1,249
PPID	peptidylprolyl isomerase D	5481	Cytoplasm	enzyme	1,249
PPFIBP1	PPFIA binding protein 1	8496	Plasma Membrane	other	1,248
BZW2	basic leucine zipper and W2 domains 2	28969	Cytoplasm	translation regulator	1,245
EXOC7	exocyst complex component 7	23265	Cytoplasm	transporter	1,242
STX7	syntaxin 7	8417	Plasma Membrane	transporter	1,242
COG6	component of oligomeric golgi complex 6	57511	Cytoplasm	transporter	1,240
SH3GLB1	SH3 domain containing GRB2 like, endophilin B1	51100	Cytoplasm	enzyme	1,239
HOMER3	homer scaffold protein 3	9454	Plasma Membrane	other	1,239
SH3GLB2	SH3 domain containing GRB2 like, endophilin B2	56904	Cytoplasm	other	1,239
DDX41	DEAD-box helicase 41	51428	Nucleus	enzyme	1,237
ST3GAL1	ST3 beta-galactoside alpha-2,3-sialyltransferase 1	6482	Cytoplasm	enzyme	1,234
PLEKHO2	pleckstrin homology domain containing O2	80301	Cytoplasm	other	1,233
SUDS3	SDS3 homolog, SIN3A corepressor complex component	64426	Nucleus	transcription regulator	1,233
CCDC6	coiled-coil domain containing 6	8030	Cytoplasm	other	1,231
PTRHD1	peptidyl-tRNA hydrolase domain containing 1	391356	Cytoplasm	other	1,231
RNF40	ring finger protein 40	9810	Cytoplasm	enzyme	1,229
G3BP2	G3BP stress granule assembly factor 2	9908	Cytoplasm	enzyme	1,229
BIN3	bridging integrator 3	55909	Cytoplasm	other	1,227
CYGB	cytoglobin	114757	Cytoplasm	transporter	1,224
TAGLN2	transgelin 2	8407	Cytoplasm	other	1,222
IST1	IST1 factor associated with ESCRT-III	9798	Cytoplasm	other	1,220
TIMM44	translocase of inner mitochondrial membrane 44	10469	Cytoplasm	transporter	1,219
TOM1L2	target of myb1 like 2 membrane trafficking protein	146691	Cytoplasm	transporter	1,215
FKBP15	FKBP prolyl isomerase 15	23307	Plasma Membrane	enzyme	1,215
COA3	cytochrome c oxidase assembly factor 3	28958	Cytoplasm	other	1,213
NDUFB11	NADH:ubiquinone oxidoreductase subunit B11	54539	Cytoplasm	enzyme	1,210
SERPINB2	serpin family B member 2	5055	Extracellular Space	other	1,210
IMMT	inner membrane mitochondrial protein	10989	Cytoplasm	other	1,210
RPRD1B	regulation of nuclear pre-mRNA domain containing 1B	58490	Nucleus	other	1,209
EEF2K	eukaryotic elongation factor 2 kinase	29904	Cytoplasm	kinase	1,207
PML	promyelocytic leukemia	5371	Nucleus	transcription regulator	1,204
POLR2M	RNA polymerase II subunit M	81488	Nucleus	other	1,202
DDAH2	dimethylarginine dimethylaminohydrolase 2	23564	Cytoplasm	enzyme	1,201
MRPL11	mitochondrial ribosomal protein L11	65003	Cytoplasm	other	1,201
GABPB1	GA binding protein transcription factor subunit beta 1	2553	Nucleus	transcription regulator	1,196
PCNP	PEST proteolytic signal containing nuclear protein	57092	Nucleus	other	1,193
NDUFB1	NADH:ubiquinone oxidoreductase subunit B1	4707	Cytoplasm	enzyme	1,192
HIP1	huntingtin interacting protein 1	3092	Cytoplasm	other	1,189
HNRNPM	heterogeneous nuclear ribonucleoprotein M	4670	Nucleus	other	1,189
STIM1	stromal interaction molecule 1	6786	Plasma Membrane	ion channel	1,189
CIAO2B	cytosolic iron-sulfur assembly component 2B	51647	Cytoplasm	other	1,186
ZNF830	zinc finger protein 830	91603	Nucleus	other	1,184
RSU1	Ras suppressor protein 1	6251	Cytoplasm	other	1,182
STX8	syntaxin 8	9482	Plasma Membrane	other	1,181
BNIP1	BCL2 interacting protein 1	662	Cytoplasm	transporter	1,181
PSMC6	proteasome 26S subunit, ATPase 6	5706	Nucleus	peptidase	1,181
AKAP9	A-kinase anchoring protein 9	10142	Cytoplasm	other	1,176
CCDC22	coiled-coil domain containing 22	28952	Cytoplasm	other	1,170
MOB1B	MOB kinase activator 1B	92597	Cytoplasm	other	1,162
TNFAIP8	TNF alpha induced protein 8	25816	Cytoplasm	other	1,158
STK3	serine/threonine kinase 3	6788	Cytoplasm	kinase	1,157
LETM1	leucine zipper and EF-hand containing transmembrane protein 1	3954	Cytoplasm	transporter	1,149
VPS37B	VPS37B subunit of ESCRT-I	79720	Cytoplasm	other	1,148
NDUFB3	NADH:ubiquinone oxidoreductase subunit B3	4709	Cytoplasm	enzyme	1,145
TRIOBP	TRIO and F-actin binding protein	11078	Nucleus	other	1,144
HGH1	HGH1 homolog	51236	Other	other	1,141
IGBP1	immunoglobulin binding protein 1	3476	Cytoplasm	phosphatase	1,138
YAP1	Yes1 associated transcriptional regulator	10413	Nucleus	transcription regulator	1,135
DAPK3	death associated protein kinase 3	1613	Cytoplasm	kinase	1,135
ANKHD1/ANKHD1-EIF4EBP3	ankyrin repeat and KH domain containing 1	54882	Cytoplasm	other	1,133
TRAPPC3	trafficking protein particle complex 3	27095	Cytoplasm	other	1,132
G3BP1	G3BP stress granule assembly factor 1	10146	Nucleus	enzyme	1,127
PSMD9	proteasome 26S subunit, non-ATPase 9	5715	Cytoplasm	transcription regulator	1,127
DNPH1	2'-deoxynucleoside 5'-phosphate N-hydrolase 1	10591	Nucleus	enzyme	1,124
CLPP	caseinolytic mitochondrial matrix peptidase proteolytic subunit	8192	Cytoplasm	peptidase	1,123
LRSAM1	leucine rich repeat and sterile alpha motif containing 1	90678	Cytoplasm	enzyme	1,122
AIMP1	aminoacyl tRNA synthetase complex interacting multifunctional protein 1	9255	Extracellular Space	cytokine	1,120
ATP5MD	ATP synthase membrane subunit DAPIT	84833	Cytoplasm	other	1,118
CAPNS1	calpain small subunit 1	826	Cytoplasm	peptidase	1,113
VTA1	vesicle trafficking 1	51534	Cytoplasm	other	1,112
AKAP8L	A-kinase anchoring protein 8 like	26993	Nucleus	other	1,108
PBX2	PBX homeobox 2	5089	Nucleus	transcription regulator	1,108
PALM2AKAP2	PALM2 and AKAP2 fusion	114299	Plasma Membrane	other	1,108
TXNDC12	thioredoxin domain containing 12	51060	Cytoplasm	enzyme	1,102
ATP1B3	ATPase Na+/K+ transporting subunit beta 3	483	Plasma Membrane	transporter	1,100
STX5	syntaxin 5	6811	Cytoplasm	transporter	1,100
SLIRP	SRA stem-loop interacting RNA binding protein	81892	Cytoplasm	other	1,091
MRPS36	mitochondrial ribosomal protein S36	92259	Cytoplasm	other	1,086
COX6B1	cytochrome c oxidase subunit 6B1	1340	Cytoplasm	enzyme	1,079
IRGQ	immunity related GTPase Q	126298	Other	other	1,073
NDUFS5	NADH:ubiquinone oxidoreductase subunit S5	4725	Cytoplasm	enzyme	1,057
CGGBP1	CGG triplet repeat binding protein 1	8545	Nucleus	transcription regulator	1,054
CRLF3	cytokine receptor like factor 3	51379	Cytoplasm	transcription regulator	1,049
OCIAD1	OCIA domain containing 1	54940	Cytoplasm	other	1,044
RNF214	ring finger protein 214	257160	Other	other	1,035
