# Supplementary material for: Global microRNA and protein expression in human term placenta
Source: Front Med (Lausanne). 2022 Oct 18;9:952827. doi: 10.3389/fmed.2022.952827 (PMC9622934; doi:10.3389/fmed.2022.952827)
Supplement: Supplementary Table 3 — miRNAs and proteins annotated to immune and inflammatory response. [file Table_3.XLSX]

## Sheet: Prot Immune response of cells
Genes in dataset	Findings (publications that supports the gene-to-function relationship)
MESD	Affects (1)
CST3	Affects (1)
LGALS1	Affects (1)
UNC13D	Affects (1)
ANXA3	Affects (1)
EHD1	Affects (1)
YAP1	Affects (1)
PSMB8	Affects (1)
WASHC5	Affects (1)
PXN	Affects (1)
NAMPT	Affects (1)
ARF6	Affects (4)
CD93	Affects (6)
CSK	Affects (6)
IDH1	Affects (6)
ABCB1	Affects (6)
EIF4EBP2	Decreases (1)
DCAF1	Decreases (1)
LILRB1	Decreases (1)
OTUB1	Decreases (1)
RACK1	Decreases (1)
BAK1	Decreases (1)
THBD	Decreases (1)
CMAS	Decreases (1)
PAEP	Decreases (1)
ENG	Decreases (1)
DNM1L	Decreases (1)
SIRPA	Decreases (14)
ANPEP	Decreases (2)
PECAM1	Decreases (2)
CNN2	Decreases (2)
SLC6A4	Decreases (2)
PTPN6	Decreases (2)
ANXA5	Decreases (2)
NANS	Decreases (3)
SRSF6	Decreases (3)
DYSF	Decreases (3)
ASAP2	Decreases (4)
EIF4EBP1	Decreases (4)
CYRIB	Decreases (4)
RALB	Decreases (4)
GNE	Decreases (5)
STUB1	Decreases (5)
RAB11A	Decreases (5)
GNAS	Decreases (5)
UBE2L3	Decreases (6)
CD274	Decreases (9)
LYN	Decreases (9)
EXOC2	Increases (1)
TCIRG1	Increases (1)
TRIM21	Increases (1)
FADD	Increases (1)
TOM1	Increases (1)
DLG1	Increases (1)
HSP90B1	Increases (1)
ERAP1	Increases (1)
CKB	Increases (1)
DNTTIP1	Increases (1)
PFN1	Increases (1)
HSPA8	Increases (1)
PNP	Increases (1)
SEC22B	Increases (1)
RHOG	Increases (1)
EIF4E	Increases (1)
PFN2	Increases (1)
CSF3R	Increases (1)
TRIM24	Increases (1)
TNPO1	Increases (1)
CTSD	Increases (1)
RAB31	Increases (1)
RAB8B	Increases (1)
ACE	Increases (1)
PSMD4	Increases (1)
APPL2	Increases (1)
CLIC4	Increases (1)
GRB2	Increases (1)
MIF	Increases (1)
RRAS2	Increases (1)
CAV1	Increases (1)
CTSB	Increases (1)
MFGE8	Increases (10)
RAC1	Increases (11)
DDX58	Increases (12)
FCER1G	Increases (17)
LRP1	Increases (2)
STIM1	Increases (2)
VIM	Increases (2)
SNAP23	Increases (2)
ISG15	Increases (2)
CRK	Increases (2)
PRKCZ	Increases (2)
ITGB5	Increases (2)
SIGLEC1	Increases (2)
PYCARD	Increases (2)
MAVS	Increases (2)
PRKAA1	Increases (2)
FLNA	Increases (2)
MAPK14	Increases (2)
RAB35	Increases (2)
MFN1	Increases (2)
CD36	Increases (20)
SYK	Increases (25)
CDC42	Increases (3)
STAT1	Increases (3)
ARPC2	Increases (4)
ACTR2	Increases (4)
SLC1A5	Increases (4)
AHSA1	Increases (4)
RALA	Increases (4)
IGHG3	Increases (4)
ARPC3	Increases (4)
GNAI2	Increases (4)
ACTR3	Increases (4)
LGALS3	Increases (4)
ATG7	Increases (5)
CYFIP1	Increases (5)
ABI1	Increases (5)
ARPC4	Increases (5)
WASF2	Increases (5)
ABCA1	Increases (5)
MAPK1	Increases (5)
NHLRC2	Increases (6)
LMAN2	Increases (6)
ANXA1	Increases (6)
PARP1	Increases (7)
THBS1	Increases (7)
GULP1	Increases (7)
HSP90AA1	Increases (7)
ELMO1	Increases (8)
CALR	Increases (9)
Note: Of all 3773 proteins expressed in 90% of all 19 placentas

## Sheet: Prot Inflammation of organ
Genes in dataset	Findings (publications that supports the gene-to-function relationship)
NSDHL	Affects (1)
FDPS	Affects (1)
ALDOA	Affects (1)
ZYX	Affects (1)
ZC3HAV1L	Affects (1)
LSS	Affects (1)
HNMT	Affects (1)
EIF3E	Affects (1)
EEF1A1	Affects (1)
IFIT3	Affects (1)
EPB41L3	Affects (1)
NRAS	Affects (1)
IFI35	Affects (1)
NAGK	Affects (1)
RUVBL1	Affects (1)
AHCY	Affects (1)
UNC13D	Affects (1)
GAA	Affects (1)
PRKAG2	Affects (1)
RALB	Affects (1)
ECHDC3	Affects (1)
CNN3	Affects (1)
PMVK	Affects (1)
S1PR2	Affects (1)
ABAT	Affects (1)
ALDH2	Affects (1)
EIF4A3	Affects (1)
GPNMB	Affects (1)
CPVL	Affects (1)
LGMN	Affects (1)
C17orf75	Affects (1)
SBDS	Affects (1)
ARHGDIB	Affects (1)
CYP11A1	Affects (1)
RAB11B	Affects (1)
ENDOU	Affects (1)
ACO2	Affects (1)
PSMB9	Affects (1)
FASN	Affects (1)
GATM	Affects (1)
CKB	Affects (1)
FKBP4	Affects (1)
SLC1A3	Affects (1)
HDAC2	Affects (1)
ANXA3	Affects (1)
RABGAP1L	Affects (1)
AHSA1	Affects (1)
ANXA4	Affects (1)
LRP2	Affects (1)
ARIH1	Affects (1)
PRDX1	Affects (1)
PRDX6	Affects (1)
GSTO1	Affects (1)
ARSA	Affects (1)
PTPN1	Affects (1)
VDAC2	Affects (1)
CA1	Affects (1)
ALDH5A1	Affects (1)
CKMT1A/CKMT1B	Affects (1)
ARID1A	Affects (1)
FLOT1	Affects (1)
FKBP8	Affects (1)
ACADVL	Affects (1)
ITGA6	Affects (1)
EPPK1	Affects (1)
SLC2A1	Affects (1)
GRK2	Affects (1)
GOLGA1	Affects (1)
ARCN1	Affects (1)
POR	Affects (17)
FNTA	Affects (2)
ACTA2	Affects (2)
GBA	Affects (2)
TUBA4A	Affects (2)
CA2	Affects (2)
HLA-DRB1	Affects (2)
SELENBP1	Affects (2)
FABP4	Affects (2)
CD36	Affects (2)
PSMB8	Affects (2)
SLC52A1	Affects (2)
TUBB	Affects (2)
UBE2I	Affects (2)
ALCAM	Affects (2)
APOB	Affects (2)
TF	Affects (2)
NAPA	Affects (2)
LBP	Affects (2)
TUBB2A	Affects (2)
ISG15	Affects (2)
ATP1B1	Affects (2)
TUBG1	Affects (2)
SYK	Affects (2)
FLNA	Affects (2)
TUBB4B	Affects (2)
PRMT1	Affects (2)
CBR1	Affects (2)
MYH10	Affects (2)
FDFT1	Affects (2)
CSF3R	Affects (21)
SLC6A4	Affects (22)
IFI30	Affects (3)
GBP2	Affects (3)
FABP5	Affects (3)
CST3	Affects (3)
RPS12	Affects (3)
PDLIM1	Affects (3)
PRSS8	Affects (3)
KRT18	Affects (3)
ANXA1	Affects (37)
PSMB2	Affects (4)
ENO1	Affects (4)
IDE	Affects (4)
DDX58	Affects (4)
THOP1	Affects (4)
PSMD1	Affects (4)
PSMB1	Affects (4)
VSIG4	Affects (4)
ACTN4	Affects (5)
DHPS	Affects (5)
ADK	Affects (539)
IMPDH2	Affects (572)
SEC61A1	Affects (6)
CTSB	Affects (6)
PSMB5	Affects (8)
LSM1	Affects (8)
PDE3A	Affects (9)
SCP2	Decreases (1)
B4GALT1	Decreases (1)
CROCC	Decreases (1)
BAK1	Decreases (1)
FDXR	Decreases (1)
PAFAH1B1	Decreases (1)
STUB1	Decreases (1)
PARK7	Decreases (1)
GPX4	Decreases (1)
RO60	Decreases (1)
FLT4	Decreases (1)
GPX7	Decreases (1)
OPA1	Decreases (1)
ITGB5	Decreases (1)
OGT	Decreases (1)
LANCL1	Decreases (1)
NQO2	Decreases (1)
SEL1L	Decreases (1)
GFUS	Decreases (1)
UPP1	Decreases (1)
SRSF2	Decreases (1)
PHB2	Decreases (1)
FADD	Decreases (10)
LGALS1	Decreases (10)
NT5E	Decreases (10)
ACE	Decreases (10)
CAV1	Decreases (10)
IDO1	Decreases (11)
ADAM17	Decreases (114)
AGTR1	Decreases (128)
PPIA	Decreases (13)
CD274	Decreases (13)
NFKB1	Decreases (13)
STAT1	Decreases (19)
BIN3	Decreases (2)
JUP	Decreases (2)
ARHGDIA	Decreases (2)
CD55	Decreases (2)
GSTK1	Decreases (2)
SQSTM1	Decreases (2)
FTO	Decreases (2)
TYMP	Decreases (2)
PECAM1	Decreases (2)
VIM	Decreases (2)
LRCH1	Decreases (2)
THBD	Decreases (2)
CSK	Decreases (2)
PHB	Decreases (2)
HDAC1	Decreases (2)
MAPK3	Decreases (2)
GSTZ1	Decreases (2)
LYN	Decreases (22)
EGFR	Decreases (27)
ATG7	Decreases (3)
CALR	Decreases (3)
ACOX1	Decreases (3)
PRKAA1	Decreases (3)
PTPN6	Decreases (3)
CPB2	Decreases (4)
MAN2A1	Decreases (4)
MAVS	Decreases (4)
RPS6KA5	Decreases (4)
PPT1	Decreases (4)
CYP19A1	Decreases (4)
STAT5B	Decreases (4)
MMUT	Decreases (4)
APRT	Decreases (5)
RAC1	Decreases (5)
AKT1	Decreases (5)
GNAI2	Decreases (5)
MFGE8	Decreases (5)
THBS1	Decreases (6)
ABCA1	Decreases (7)
B2M	Decreases (7)
ABCB1	Decreases (7)
MGAT5	Decreases (7)
LGALS3	Decreases (9)
LRP1	Increases (1)
NECTIN1	Increases (1)
EHD1	Increases (1)
PDCD4	Increases (1)
EHD4	Increases (1)
SHC1	Increases (1)
RACK1	Increases (1)
RRAS	Increases (1)
EHD3	Increases (1)
RFTN1	Increases (1)
CTTN	Increases (1)
GCSH	Increases (1)
DDT	Increases (1)
PPP3CB	Increases (104)
CDH1	Increases (14)
PYCARD	Increases (15)
F12	Increases (2)
CDH13	Increases (2)
ELAVL1	Increases (2)
MGLL	Increases (2)
CASP4	Increases (2)
KDR	Increases (2)
PPP2CA	Increases (2)
CD99	Increases (2)
AP2A1	Increases (2)
TFRC	Increases (2)
UBA7	Increases (2)
CFB	Increases (2)
HSP90B1	Increases (3)
CRH	Increases (3)
CTSD	Increases (3)
CYBB	Increases (3)
ANXA5	Increases (3)
FCER1G	Increases (3)
STIM1	Increases (3)
HSPD1	Increases (3)
CASP3	Increases (4)
IRAK4	Increases (5)
STING1	Increases (6)
IGF1R	Increases (7)
MAP2K3	Increases (7)
GSDMD	Increases (7)
PARP1	Increases (7)
MAPK14	Increases (7)
MIF	Increases (8)
Note: Of all 3773 proteins expressed in 90% of all 19 placentas

## Sheet: miRNA Immune response of cells
Genes in dataset	Findings (publications that supports the gene-to-function relationship)
mir-27	Affects (1)
let-7	Affects (2)
mir-17	Affects (3)
mir-181	Decreases (1)
mir-30	Decreases (4)
mir-24	Decreases (4)
mir-146	Decreases (4)
mir-142	Decreases (4)
mir-221	Decreases (6)
mir-34	Decreases (8)
mir-29	Increases (1)
mir-615	Increases (1)
mir-515	Increases (12)
mir-10	Increases (2)
Note: Of the 123 miRNAs expressed in 90% of all 19 placentas at >90th percentile

## Sheet: miRNA Inflammation of organ
Genes in dataset	Findings (publications that supports the gene-to-function relationship)
mir-486	Affects (1)
mir-506	Affects (1)
mir-23	Affects (1)
mir-423	Affects (1)
mir-654	Affects (1)
mir-28	Affects (1)
mir-184	Affects (1)
mir-22	Affects (1)
mir-29	Affects (1)
mir-328	Affects (1)
mir-615	Affects (1)
mir-197	Affects (1)
mir-193	Affects (1)
mir-142	Affects (1)
mir-362	Affects (1)
mir-203	Affects (1)
mir-874	Affects (1)
mir-365	Affects (1)
mir-8	Affects (2)
mir-484	Affects (2)
mir-199	Affects (2)
mir-188	Affects (2)
mir-101	Affects (2)
mir-134	Affects (2)
mir-485	Affects (2)
mir-378	Affects (2)
mir-324	Affects (2)
mir-25	Affects (3)
mir-27	Affects (3)
mir-143	Affects (3)
mir-320	Affects (3)
mir-500	Affects (3)
mir-130	Affects (3)
mir-769	Affects (3)
mir-150	Affects (3)
mir-154	Affects (4)
mir-221	Affects (4)
mir-103	Affects (5)
mir-181	Affects (6)
mir-30	Affects (6)
mir-515	Affects (6)
mir-17	Affects (7)
mir-15	Affects (7)
mir-132	Decreases (3)
mir-10	Decreases (4)
mir-146	Decreases (4)
mir-127	Increases (1)
let-7	Increases (14)
mir-21	Increases (2)
mir-126	Increases (2)
Note: Of the 123 miRNAs expressed in 90% of all 19 placentas at >90th percentile
